# Supplementary material for: VLDLR disturbs quiescence of breast cancer stem cells in a ligand-independent function
Source: Front Oncol. 2022 Dec 7;12:887035. doi: 10.3389/fonc.2022.887035 (PMC9767959; doi:10.3389/fonc.2022.887035)
Supplement: Supplementary file 2 [file Table_1.xlsx]

## Sheet: Supplementary Table 1
Accession	Entrez Gene ID	Ensembl Gene ID	Gene ID	Chromosome	Description	Abundance Ratio: 2nd/1st	Abundance Ratio: 3rd/1st	Abundances (Normalized): 1st	Abundances (Normalized): 2nd	Abundances (Normalized): 3rd	Abundances Count: 1st	Abundances Count: 2nd	Abundances Count: 3rd
P52823	6781	ENSG00000159167.11	STC1	8	Stanniocalcin-1 OS=Homo sapiens GN=STC1 PE=1 SV=1	1.738	1.989	449.9	782	895.1	9	9	9
P01584	3553	ENSG00000125538.11	IL1B	2	Interleukin-1 beta OS=Homo sapiens GN=IL1B PE=1 SV=2	1.172	1.672	14.9	17.5	24.9	1	1	1
P05362	3383	ENSG00000090339.8	ICAM1	19	Intercellular adhesion molecule 1 OS=Homo sapiens GN=ICAM1 PE=1 SV=2	1.187	1.441	1611.3	1912.4	2322.3	18	18	18
P17676	1051	ENSG00000172216.5	CEBPB	20	CCAAT/enhancer-binding protein beta OS=Homo sapiens GN=CEBPB PE=1 SV=2	1.308	1.37	676.5	885.1	926.9	9	9	9
P17096	3159	ENSG00000137309.19	HMGA1	6	High mobility group protein HMG-I/HMG-Y OS=Homo sapiens GN=HMGA1 PE=1 SV=3	1.297	1.37	3478.7	4512.8	4767	11	11	11
P98155	7436	ENSG00000147852.15	VLDLR	9	Very low-density lipoprotein receptor OS=Homo sapiens GN=VLDLR PE=1 SV=1	1.183	1.273	215.8	255.2	274.7	5	5	5
