# Supplementary material for: VLDLR disturbs quiescence of breast cancer stem cells in a ligand-independent function
Source: Front Oncol. 2022 Dec 7;12:887035. doi: 10.3389/fonc.2022.887035 (PMC9767959; doi:10.3389/fonc.2022.887035)
Supplement: Supplementary file 3 [file Table_2.xlsx]

## Sheet: Supplementary Table 2
Gene names	Normalized EV	Normalized VI	Normalized VII	Fold change (VI/EV)	Fold change (VII/EV)
AARS	0.147485	0.140032	0.16678	0.949467	1.13083
ABCD3	0.132668	0.12138	0.113261	0.914917	0.853719
ABCE1	0.29314	0.165759	0.241169	0.56546	0.822707
ABCF1	0.0885419	0.070723	0.0648878	0.798752	0.732849
ABHD10	0.0423696	0.0313258	0.0670256	0.739345	1.58193
ACACA	0.0130206	0.0129209	0.0271751	0.992342	2.08709
ACADM	0.0726499	0.0845848	0.115886	1.16428	1.59513
ACADVL	0.301174	0.195861	0.238931	0.650323	0.79333
ACAT1	0.218262	0.227665	0.335934	1.04308	1.53913
ACAT2	0.106242	0.133524	0.1529	1.2568	1.43917
ACIN1	0.174125	0.10627	0.150383	0.61031	0.863649
ACLY	0.783987	0.563426	0.512859	0.718667	0.654167
ACO1	0.301609	0.370633	0.254444	1.22885	0.843623
ACO2	0.314827	0.19223	0.284182	0.61059	0.90266
ACOT7	0.165166	0.0828723	0.248266	0.501753	1.50313
ACOT9	0.0914815	0.0759732	0.0751589	0.830476	0.821575
ACSL3	0.169888	0.120812	0.112238	0.711128	0.660656
ACTG1	54.8118	51.0092	60.7428	0.930625	1.10821
ACTN1	0.997355	0.650227	0.766611	0.651951	0.768643
ACTN4	5.31317	5.18264	5.06763	0.975433	0.953788
ACTR1A	0.247969	0.115944	0.0806058	0.467573	0.325063
ACTR2	0.348755	0.271173	0.226604	0.777546	0.649752
ACTR3	0.687658	0.701897	0.727163	1.02071	1.05745
ADH5	0.114363	0.0473566	0.0816769	0.414092	0.714192
ADRM1	0.074007	0.0495609	0.0679574	0.669678	0.918256
ADSL	0.343273	0.327775	0.294518	0.954854	0.857972
ADSS	0.200793	0.0986081	0.114323	0.491093	0.569359
AGPS	0.33836	0.341676	0.244282	1.0098	0.721959
AHCY	0.999309	1.02542	0.979739	1.02613	0.980416
AHCYL1	0.0502084	0.0387494	0.0380758	0.771771	0.758355
AHNAK	22.5628	17.4425	16.0537	0.773062	0.711509
AHNAK2	0.217439	0.130505	0.0341759	0.600192	0.157174
AIM1	0.0893263	0.0856368	0.118477	0.958696	1.32634
AIMP1	0.158597	0.177434	0.165487	1.11877	1.04344
AK1	0.0970647	0.092027	0.115364	0.9481	1.18853
AK2	0.195082	0.113106	0.129266	0.579786	0.662625
AK4	0.029675	0.043911	0.0212397	1.47973	0.715745
AKAP2	0.057564	0.0950166	0.0964587	1.65062	1.67568
ALDH18A1	0.114881	0.105943	0.0869844	0.922194	0.757169
ALDH1B1	0.0802173	0.0442701	0.0580346	0.551878	0.723468
ALDH7A1	0.0499234	0.0891108	0.0759209	1.78495	1.52075
ALDH9A1	0.106746	0.0463673	0.0485908	0.434368	0.455198
ALDOA	6.53811	6.62313	5.73292	1.013	0.876847
ALDOC	1.23043	1.54554	1.26645	1.2561	1.02928
ALYREF	0.969507	0.662851	0.742707	0.683699	0.766067
ANP32A	0.941007	0.949432	1.04379	1.00895	1.10922
ANP32B	0.556179	0.518312	0.496749	0.931916	0.893146
ANP32E	0.202386	0.276986	0.31166	1.3686	1.53993
ANXA1	7.92673	7.13004	7.4754	0.899493	0.943062
ANXA11	0.0563698	0.0524233	0.0748846	0.929989	1.32845
ANXA2	16.6525	16.711	15.9431	1.00351	0.957396
ANXA5	1.5091	1.33549	1.49321	0.884955	0.989468
ANXA6	2.24825	1.32223	1.40996	0.588114	0.627136
ANXA7	0.146804	0.123464	0.0861093	0.841018	0.586561
AP1B1	0.0487101	0.0310743	0.0499797	0.637943	1.02606
AP1G1	0.0176514	0.0316375	0.0164756	1.79235	0.933387
AP2A1	0.138555	0.0949921	0.0813764	0.685592	0.587323
AP2B1	0.299166	0.268365	0.430154	0.897044	1.43785
APEX1	0.786837	0.532551	0.659894	0.676825	0.838666
API5	0.200122	0.150361	0.13453	0.751345	0.672239
APMAP	0.164324	0.219053	0.148093	1.33306	0.901225
APRT	0.288363	0.217948	0.245575	0.75581	0.851617
ARCN1	0.287522	0.297737	0.273319	1.03553	0.950602
ARF4	0.370849	0.230386	0.433037	0.621237	1.16769
ARHGDIA	1.32502	1.39606	1.54833	1.05362	1.16853
ARHGDIB	0.36344	0.288666	0.431465	0.794261	1.18717
ARHGEF2	0.121952	0.107616	0.0730342	0.882447	0.598878
ARPC1B	0.156423	0.270307	0.279758	1.72806	1.78847
ARPC2	0.311353	0.234554	0.227784	0.753339	0.731596
ARPC4-TTLL3	0.466419	0.285187	0.401196	0.61144	0.860163
ASNA1	0.0279162	0.0334934	0.0229617	1.19978	0.822525
ASNS	0.0800246	0.116071	0.133777	1.45044	1.6717
ATAD3A	0.261136	0.380575	0.298655	1.45738	1.14367
ATIC	1.69552	1.16017	1.48633	0.684259	0.876622
ATL3	0.134798	0.11086	0.0517822	0.822414	0.384146
ATOX1	0.194094	0.17212	0.135649	0.886787	0.698884
ATP1A1	1.16426	1.36489	1.36394	1.17233	1.17151
ATP1B1	0.0837214	0.0642741	0.0743142	0.767714	0.887638
ATP1B3	0.0535849	0.0997237	0.081555	1.86104	1.52198
ATP2A2	0.746503	0.694802	0.758077	0.930742	1.0155
ATP2B1	0.0246914	0.0250598	0.0163001	1.01492	0.660154
ATP5A1	3.30896	3.56287	3.74366	1.07673	1.13137
ATP5B	4.09528	4.43073	4.43021	1.08191	1.08178
ATP5C1	0.263099	0.205422	0.297745	0.780778	1.13168
ATP5F1	0.187889	0.136372	0.161177	0.72581	0.857828
ATP5H	0.155769	0.126253	0.193031	0.810518	1.23921
ATP5J	0.0699411	0.0600563	0.125034	0.85867	1.78771
ATP5O	0.284699	0.263565	0.329124	0.925767	1.15604
ATP6V1E1	0.0298324	0.0332781	0.0310702	1.1155	1.04149
ATXN2L	0.0915547	0.05509	0.100382	0.601716	1.09641
BAG2	0.0670775	0.13555	0.124673	2.0208	1.85864
BAG3	0.0872119	0.0542288	0.0430599	0.621805	0.493738
BASP1	0.428093	0.252698	0.257008	0.590286	0.600356
BCAP31	0.213531	0.299538	0.323747	1.40278	1.51616
BCCIP	0.0258029	0.0499132	0.120245	1.93441	4.66013
BCLAF1	0.184065	0.158019	0.183887	0.858493	0.999035
BLVRA	0.14552	0.124575	0.111868	0.85607	0.768745
BOLA2	0.301826	0.332389	0.351765	1.10126	1.16546
BOP1	0.117954	0.149407	0.121098	1.26666	1.02666
BPNT1	0.0422665	0.0263579	0.0171387	0.623614	0.405491
BRIX1	0.270672	0.290623	0.233828	1.07371	0.86388
BSG	0.179605	0.521933	0.155268	2.906	0.864497
BUB3	0.133612	0.170911	0.138	1.27916	1.03284
BYSL	0.0417073	0.050789	0.0397817	1.21775	0.95383
BZW1	0.17612	0.170755	0.175693	0.969536	0.997574
BZW2	0.0476244	0.0368886	0.04681	0.774573	0.982898
C12orf10	0.0902573	0.173167	0.144479	1.91859	1.60075
C14orf166	0.209454	0.190058	0.349366	0.907395	1.66798
C1QBP	0.753723	0.604086	0.50119	0.80147	0.664952
CACYBP	0.438489	0.420942	0.399637	0.959984	0.911396
CAD	0.481374	0.465273	0.487344	0.966551	1.0124
CALM1	2.30859	2.09497	1.84397	0.90747	0.798742
CALR	1.07132	1.12431	0.99045	1.04946	0.924515
CALU	0.256411	0.318087	0.315165	1.24054	1.22914
CAND1	0.383851	0.451851	0.449726	1.17715	1.17162
CANX	1.03994	0.899328	0.865925	0.864787	0.832667
CAP1	1.6703	0.991903	1.26009	0.593847	0.754411
CAPG	0.895543	0.830239	0.790209	0.927079	0.88238
CAPN1	0.0773564	0.0486689	0.0622188	0.629151	0.804313
CAPN2	0.212356	0.164565	0.206106	0.774951	0.970569
CAPNS1	0.533054	0.436218	0.373152	0.818338	0.700026
CAPRIN1	0.446333	0.269407	0.40211	0.603601	0.90092
CAPZA1	0.788791	0.767218	0.379147	0.97265	0.480668
CAPZB	0.314909	0.324169	0.356628	1.02941	1.13248
CARS	0.143755	0.0974974	0.0477374	0.678217	0.332074
CAST	0.19743	0.0964747	0.163489	0.488653	0.828085
CAT	0.102843	0.133358	0.101975	1.29671	0.991559
CAV1	0.25393	0.204482	0.173917	0.80527	0.6849
CBR1	0.21019	0.18743	0.204495	0.891719	0.972906
CBX3	0.698868	0.797457	0.84642	1.14107	1.21113
CCAR2	0.139198	0.11429	0.0902369	0.82106	0.648262
CCDC124	0.024997	0.0168945	0.01008	0.67586	0.403247
CCT2	5.45974	4.98007	5.19129	0.912144	0.950831
CCT3	4.11563	3.57892	4.05715	0.86959	0.985791
CCT4	3.13904	3.22442	3.23629	1.0272	1.03098
CCT5	2.89585	3.02439	3.15988	1.04439	1.09118
CCT6A	2.88716	2.98158	3.35572	1.0327	1.16229
CCT7	2.5064	2.87149	3.05085	1.14566	1.21722
CCT8	3.62788	3.31636	3.73962	0.914131	1.0308
CD44	0.558703	0.702875	0.714101	1.25805	1.27814
CD97	0.10283	0.127897	0.0600592	1.24378	0.584064
CDC2	0.2647	0.307577	0.349488	1.16198	1.32032
CDC37	0.990298	1.11848	1.25165	1.12944	1.26391
CDC42	0.374568	0.226589	0.409011	0.604933	1.09195
CDC5L	0.0607099	0.0220101	0.081211	0.362545	1.33769
CDC73	0.022014	0.00545713	0.0145424	0.247894	0.660597
CDK6	0.0317569	0.0289307	0.028891	0.911006	0.909757
CDV3	0.187482	0.152959	0.110322	0.81586	0.588439
CFL1	4.06786	4.62689	4.46025	1.13743	1.09646
CFL2	0.095504	0.0771034	0.127803	0.807332	1.3382
CHCHD2	0.098392	0.0935243	0.132001	0.950527	1.34158
CHCHD3	0.116648	0.0971304	0.0733085	0.832679	0.628458
CHD4	0.0666731	0.117793	0.104688	1.76673	1.57017
CHMP4B	0.0851844	0.0977763	0.0543772	1.14782	0.638348
CHORDC1	0.128211	0.104793	0.0737395	0.817347	0.575143
CKAP4	0.95485	1.12866	1.00155	1.18203	1.04891
CKAP5	0.207402	0.136871	0.107775	0.659931	0.519642
CLIC1	2.43648	2.14929	2.39788	0.882126	0.984158
CLTA	0.204221	0.171435	0.225677	0.839458	1.10506
CLTB	0.106917	0.129463	0.162644	1.21087	1.52121
CLTC	4.07411	4.17786	3.89666	1.02547	0.956447
CNBP	0.251066	0.23272	0.258837	0.926924	1.03095
CNDP2	0.162335	0.185243	0.129349	1.14112	0.796805
CNN3	0.260773	0.24871	0.327356	0.953742	1.25533
CNPY2	0.0434173	0.0841542	0.0962062	1.93826	2.21585
COMT	0.0443103	0.0503536	0.0389053	1.13638	0.878018
COPA	0.576265	0.420003	0.27206	0.728837	0.47211
COPB1	0.488893	0.422068	0.469536	0.863314	0.960408
COPB2	0.3262	0.26037	0.21039	0.798191	0.644973
COPE	0.079517	0.0530251	0.0801573	0.66684	1.00805
COPG1	0.21016	0.137634	0.216647	0.654904	1.03087
COPS2	0.0495733	0.0528881	0.0589968	1.06687	1.19009
COPS4	0.120852	0.071545	0.0626716	0.592003	0.51858
COPS6	0.0659973	0.0709481	0.0701431	1.07502	1.06282
COPZ1	0.0375952	0.101661	0.0627805	2.7041	1.66991
CORO1B	0.103582	0.146456	0.143769	1.41392	1.38798
CORO1C	0.251028	0.204438	0.291135	0.814402	1.15977
COTL1	0.215477	0.130955	0.128709	0.607747	0.597321
COX4I1	0.149941	0.100957	0.152377	0.673308	1.01625
CPNE1	0.180132	0.114745	0.0955923	0.637006	0.530679
CPNE3	0.270655	0.314638	0.355144	1.1625	1.31216
CRYZ	0.0826791	0.117955	0.120806	1.42666	1.46115
CS	0.823697	0.423893	0.574337	0.514622	0.697268
CSDE1	0.371691	0.414141	0.357286	1.11421	0.961244
CSE1L	1.58613	14.0184	12.1024	8.83808	7.63013
CSNK2A1	0.125643	0.149935	0.0718629	1.19334	0.571961
CSNK2B	0.120665	0.096372	0.0302778	0.798672	0.250924
CSRP1	0.284156	0.29923	0.313776	1.05305	1.10424
CTNNA1	0.062048	0.108913	0.137064	1.7553	2.209
CTPS1	0.110004	0.0944539	0.0735392	0.858644	0.668517
CTSD	0.0879068	0.158757	0.102602	1.80597	1.16717
CTTN	0.1307	0.0605848	0.092453	0.463541	0.707369
CUL2	0.0836291	0.0472979	0.0714232	0.565568	0.854047
CUL3	0.0640023	0.0299582	0.00952004	0.46808	0.148745
CYB5R3	0.127899	0.0879022	0.152556	0.68728	1.19279
CYC1	0.1302	0.143932	0.0986575	1.10546	0.757736
DARS	0.710485	0.69994	0.720502	0.985157	1.0141
DBN1	0.124072	0.152411	0.163946	1.22841	1.32138
DBNL	0.122864	0.0593028	0.0695945	0.482671	0.566436
DCTN2	0.244596	0.223526	0.170891	0.913858	0.698666
DDAH1	0.0884795	0.059479	0.0961235	0.672235	1.08639
DDB1	0.275308	0.197172	0.199235	0.716189	0.723682
DDOST	0.199609	0.267626	0.267615	1.34075	1.34069
DDT	0.104575	0.206772	0.125104	1.97726	1.19631
DDX1	0.169788	0.311805	0.337514	1.83644	1.98786
DDX17	0.0731792	0.103384	0.115769	1.41275	1.58199
DDX18	0.0755433	0.0847756	0.0826348	1.12221	1.09387
DDX19A	0.0581476	0.0322613	0.0486386	0.554818	0.836468
DDX21	2.09302	1.80932	1.69123	0.864455	0.808032
DDX27	0.0462184	0.0411734	0.0408702	0.890843	0.884284
DDX39A	0.144336	0.214156	0.221306	1.48373	1.53326
DDX39B	1.24492	1.80492	1.10091	1.44982	0.884321
DDX3X	0.249544	0.364795	0.382922	1.46185	1.53449
DDX42	0.0973171	0.157206	0.0741793	1.6154	0.762243
DDX46	0.243165	0.215765	0.249772	0.88732	1.02717
DDX47	0.0362435	0.0474447	0.0748106	1.30905	2.06411
DDX5	2.32409	2.23677	2.3294	0.962431	1.00228
DDX6	0.138294	0.202735	0.166197	1.46597	1.20176
DECR1	0.201759	0.0957848	0.210582	0.474748	1.04373
DEK	0.148234	0.245363	0.271394	1.65524	1.83085
DENR	0.122619	0.114574	0.143856	0.934385	1.17319
DHX15	0.533217	0.380282	0.412007	0.713184	0.772682
DHX30	0.0863922	0.108604	0.0834098	1.25711	0.965478
DHX9	1.80222	2.16475	2.07299	1.20116	1.15024
DIAPH1	0.185004	0.0582361	0.106447	0.314783	0.575376
DKC1	0.0596405	0.0697053	0.0269653	1.16876	0.45213
DKFZp313C1541	0.108462	0.0614362	0.0552132	0.566431	0.509056
DKFZp686E0752	0.0787054	0.0500502	0.0340762	0.635918	0.432959
DLAT	0.14214	0.116629	0.0685757	0.820519	0.48245
DLD	0.16997	0.219112	0.129845	1.28912	0.763932
DLST	0.112058	0.150645	0.0936939	1.34434	0.836118
DNAJA1	0.573578	0.634472	0.742794	1.10617	1.29502
DNAJA2	0.130127	0.146349	0.169493	1.12466	1.30252
DNAJB1	0.302504	0.229529	0.17598	0.758764	0.581745
DNAJC7	0.0866474	0.0360651	0.0713796	0.416229	0.823795
DNAJC8	0.0518668	0.054449	0.0443587	1.04978	0.855242
DNAJC9	0.0563643	0.0756111	0.0732562	1.34147	1.29969
DNM1L	0.184686	0.0945811	0.129401	0.512117	0.700653
DNM2	0.14568	0.0423863	0.0545645	0.290955	0.374551
DNMT1	0.14955	0.0983243	0.175105	0.657466	1.17088
DNTTIP2	0.107401	0.0652527	0.0670735	0.607563	0.624517
DPP3	0.192528	0.0523254	0.104339	0.271781	0.541945
DPYSL2	0.657584	0.292409	0.244848	0.444671	0.372344
DR1	0.166181	0.0754349	0.190074	0.453933	1.14378
DRAP1	0.103975	0.12091	0.0795652	1.16288	0.765232
DRG1	0.188975	0.128989	0.155556	0.682569	0.823155
DSTN	0.141603	0.149226	0.126288	1.05383	0.891846
DTYMK	0.198936	0.302302	0.130559	1.51959	0.656287
DUT	0.674331	0.590533	0.610824	0.875731	0.905822
DYNC1H1	3.2696	2.36864	2.66696	0.724443	0.815685
DYNC1I2	0.108541	0.145003	0.114032	1.33594	1.05059
DYNC1LI1	0.0898665	0.049326	0.0818336	0.548882	0.910613
DYNLRB1	0.0939596	0.0854655	0.0867972	0.909599	0.923772
EBNA1BP2	0.130447	0.116697	0.0730037	0.894593	0.559641
ECHS1	0.278945	0.247638	0.23351	0.887768	0.837119
EEA1	0.0138843	0.482398	0.0213904	34.7442	1.54062
EEF1A1	25.6492	25.1186	24.8562	0.979311	0.969081
EEF1A2	0.470137	0.49145	0.323111	1.04533	0.68727
EEF1B2	1.4787	1.303	1.58965	0.881177	1.07503
EEF1G	5.70103	5.11609	6.08168	0.897397	1.06677
EEF2	8.40905	8.25591	9.74863	0.981789	1.1593
EFHD2	0.112962	0.0948845	0.0714711	0.839967	0.632699
EFTUD2	0.673761	0.758802	0.689936	1.12622	1.02401
EGFR	0.241624	0.245177	0.264989	1.01471	1.0967
EHD1	0.407981	0.224651	0.278887	0.550641	0.68358
EHD2	0.0776279	0.0407741	0.044781	0.525251	0.576867
EIF1	0.102539	0.0616025	0.0626368	0.600769	0.610856
EIF1AX	0.031081	0.0907891	0.068358	2.92105	2.19935
EIF2A	0.0715751	0.0631047	0.0305638	0.881657	0.427018
EIF2AK2	0.115991	0.122329	0.130011	1.05464	1.12087
EIF2B1	0.0382657	0.0541261	0.0429815	1.41448	1.12324
EIF2B2	0.0830428	0.0280822	0.065345	0.338166	0.786883
EIF2S1	0.472471	0.443827	0.531102	0.939373	1.12409
EIF2S2	0.297999	0.232558	0.270245	0.780399	0.906865
EIF2S3	0.67558	0.820356	0.700125	1.2143	1.03633
EIF3A	0.996188	0.875744	0.915343	0.879095	0.918846
EIF3B	0.349298	0.360485	0.453296	1.03203	1.29773
EIF3C	0.672702	0.579572	0.560884	0.861558	0.833777
EIF3D	0.382467	0.248861	0.304811	0.650675	0.796962
EIF3E	0.273733	0.237143	0.340897	0.866328	1.24536
EIF3G	0.412323	0.294141	0.450509	0.713374	1.09261
EIF3H	0.238877	0.224587	0.0983832	0.940181	0.411858
EIF3I	0.58457	0.550508	0.468796	0.941731	0.80195
EIF3K	0.151754	0.0933775	0.188098	0.61532	1.23949
EIF3L	0.376278	0.336049	0.374715	0.893088	0.995846
EIF3M	0.478769	0.434701	0.399567	0.907957	0.834573
EIF4A1	7.24409	5.79572	6.70082	0.800062	0.925005
EIF4A2	0.139019	0.118175	0.186391	0.850064	1.34076
EIF4A3	0.602566	0.614264	0.589751	1.01941	0.978732
EIF4B	0.192349	0.149725	0.145115	0.778403	0.754436
EIF4G2	0.238985	0.147973	0.14363	0.619173	0.601
EIF4H	0.095523	0.113639	0.169833	1.18965	1.77792
EIF5	0.269912	0.129116	0.218545	0.478363	0.809692
EIF5A	3.47154	3.74777	3.59981	1.07957	1.03695
EIF5B	0.241838	0.206934	0.213473	0.85567	0.88271
EIF6	0.445166	0.443465	0.453209	0.996178	1.01807
ELAC2	0.0642547	0.118048	0.105154	1.83719	1.63651
ELAVL1	0.298976	0.38997	0.376278	1.30435	1.25856
EMC1	0.0281957	0.00713836	0.0286359	0.253171	1.01561
EMG1	0.0296913	0.0267655	0.0349675	0.90146	1.1777
ENO1	21.1615	22.514	20.999	1.06392	0.99232
EPB41L2	0.103894	0.11817	0.127629	1.13741	1.22846
EPHA2	0.171544	0.0677334	0.103904	0.394846	0.605699
EPRS	0.469296	0.300247	0.277498	0.639783	0.591308
ERH	0.252714	0.306197	0.256808	1.21164	1.0162
ERLIN1	0.083203	0.0767854	0.0938768	0.922869	1.12829
ERO1L	0.461533	0.379954	0.400556	0.823243	0.867881
ERP29	0.15015	0.187474	0.108219	1.24858	0.720738
ERP44	0.077712	0.0649493	0.0944254	0.835769	1.21507
ESYT1	0.200093	0.337268	0.336783	1.68556	1.68313
ETF1	0.386158	0.344705	0.202466	0.892653	0.524308
ETFA	0.1866	0.128519	0.232291	0.688739	1.24486
ETFB	0.187827	0.286469	0.200284	1.52517	1.06632
EWSR1	0.210011	0.231888	0.20291	1.10417	0.966189
EXOSC6	0.0297619	0.0318278	0.0256281	1.06942	0.861106
EXOSC7	0.0442669	0.0312005	0.0187283	0.704828	0.423078
EZR	1.02325	1.03472	1.13117	1.01121	1.10547
FABP5	1.20323	1.1108	0.981786	0.923182	0.815957
FAM129B	0.135889	0.107636	0.143852	0.792082	1.0586
FAM96B	0.0758147	0.0561958	0.0633117	0.741225	0.835084
FAM98B	0.0377581	0.0299142	0.035618	0.792258	0.943321
FARSA	0.0895136	0.0915084	0.0753244	1.02228	0.841485
FARSB	0.221514	0.134943	0.162479	0.609187	0.733493
FASN	2.21595	2.36702	2.95803	1.06818	1.33488
FBL	0.515981	0.652135	0.289002	1.26387	0.560102
FDPS	0.0839195	0.117955	0.109691	1.40557	1.30709
FEN1	0.779889	0.774704	0.577472	0.993352	0.740455
FERMT2	0.131408	0.102322	0.106512	0.778656	0.810544
FH	0.185115	0.149148	0.268664	0.805701	1.45133
FKBP10	0.107933	0.067753	0.0252145	0.627734	0.233613
FKBP1A	0.252369	0.269055	0.253948	1.06612	1.00625
FKBP3	0.282663	0.143888	0.0914995	0.509043	0.323705
FKBP4	0.672811	0.629628	0.710226	0.935816	1.05561
FLII	0.937669	1.17108	1.14406	1.24893	1.22011
FLNB	9.13973	7.3008	6.76395	0.798798	0.740061
FLNC	0.0285296	0.0275646	0.0671998	0.966174	2.35544
FSCN1	0.128341	0.100159	0.105193	0.780413	0.819635
FTSJ3	0.451626	0.405329	0.314873	0.897488	0.697199
FUBP1	0.240071	0.318665	0.179176	1.32738	0.746347
FUBP3	0.195959	0.182488	0.113309	0.931258	0.578227
FUS	0.859199	0.601591	0.727381	0.700176	0.84658
FXR2	0.074653	0.0461525	0.0371719	0.618226	0.497929
G3BP1	0.569751	0.570276	0.52775	1.00092	0.926282
G3BP2	0.047961	0.0588086	0.0450466	1.22618	0.939234
G6PD	0.198391	0.118317	0.13868	0.596383	0.699022
GANAB	0.977731	0.912735	0.990058	0.933523	1.01261
GAPDH	23.4178	24.2496	23.6714	1.03552	1.01083
GAR1	0.139269	0.119349	0.0935111	0.856972	0.671443
GARS	0.27103	0.124086	0.221014	0.457831	0.81546
GART	1.01961	0.868502	0.952832	0.851797	0.934504
GCLM	0.19274	0.168103	0.192526	0.872176	0.998889
GCN1L1	0.556749	0.279712	0.303932	0.502401	0.545904
GDI1	0.090735	0.0490031	0.145433	0.540068	1.60283
GDI2	1.98545	1.59105	1.38484	0.801352	0.697491
GEMIN5	0.097442	0.111711	0.0867972	1.14644	0.890758
GFPT1	0.249272	0.251773	0.320024	1.01003	1.28383
GFPT2	0.43705	0.0261431	0.270815	0.0598172	0.619643
GLO1	0.150044	0.234496	0.227519	1.56284	1.51634
GLRX	0.0990244	0.0555059	0.08789	0.560527	0.88756
GLRX3	0.11021	0.110209	0.0977954	0.999995	0.887356
GLS	0.111073	0.0387655	0.0323516	0.34901	0.291264
GLUD1	0.732579	0.593322	0.464878	0.809908	0.634577
GMFB	0.283695	0.300551	0.316254	1.05942	1.11477
GMPR2	0.0798861	0.0725872	0.103155	0.908634	1.29128
GMPS	0.148807	0.425253	0.342817	2.85776	2.30378
GNAS	0.0526567	0.0689909	0.0674436	1.3102	1.28082
GNB1	0.106486	0.173842	0.147092	1.63254	1.38132
GNB2	0.408388	0.550557	0.443369	1.34812	1.08566
GNB2L1	2.02362	3.00839	2.81822	1.48664	1.39266
GNG12	0.103394	0.081786	0.157702	0.791011	1.52525
GNL3	0.136191	0.169933	0.151163	1.24776	1.10993
GNPNAT1	0.034387	0.0483944	0.023408	1.40735	0.680724
GOT1	0.371935	0.421055	0.394208	1.13207	1.05988
GOT2	0.820168	0.803426	0.773795	0.979587	0.943458
GPD2	0.179467	0.205412	0.251061	1.14457	1.39893
GPI	0.860638	0.785909	0.897753	0.91317	1.04313
GPS1	0.13729	0.0732135	0.139768	0.533276	1.01805
GRPEL1	0.167394	0.262205	0.137456	1.56639	0.821153
GRSF1	0.0559002	0.0779597	0.0890874	1.39462	1.59369
GSPT1	0.156108	0.123596	0.182133	0.791737	1.16671
GSS	0.127888	0.0786007	0.0976691	0.614606	0.763709
GSTM3	0.168632	0.0578741	0.039396	0.343198	0.233621
GSTO1	0.582453	0.336377	0.48495	0.577518	0.832598
GSTP1	0.961228	0.733016	0.777626	0.762583	0.808992
GTPBP4	0.344901	0.325789	0.314512	0.944586	0.91189
H1F0	0.158323	0.177952	0.203916	1.12398	1.28797
H1FX	0.0543124	0.0641958	0.0592363	1.18197	1.09066
H2AFV	0.406922	0.55364	0.531755	1.36055	1.30677
H2AFY	0.551456	0.525799	0.416404	0.953473	0.755099
HACD3	0.183574	0.155704	0.190932	0.848184	1.04008
HADHA	0.495	0.511658	0.526269	1.03365	1.06317
HADHB	0.150025	0.0693921	0.15148	0.462536	1.0097
HARS	0.831025	0.616955	0.628197	0.742402	0.755929
HAT1	0.0393459	0.0542092	0.115464	1.37776	2.93459
HCCS	0.0454422	0.0423423	0.0469319	0.931785	1.03278
HDGF	0.255146	0.204678	0.22842	0.802199	0.895253
HDLBP	0.304676	0.193967	0.213412	0.636635	0.700455
HEATR1	0.0193874	0.0261128	0.0377832	1.34689	1.94885
HINT1	0.395305	0.320059	0.374475	0.809651	0.947307
HIST1H2BH	22.3137	27.0532	27.9689	1.21241	1.25344
HIST1H4A	27.9433	32.0309	33.5442	1.14628	1.20044
HK1	0.423018	0.358748	0.364627	0.848068	0.861965
HK2	0.249416	0.196365	0.0851427	0.787298	0.341368
HM13	0.224963	0.212115	0.219129	0.942888	0.974063
HMGA1	0.671915	0.669065	0.596195	0.995758	0.887306
HMGB1	0.828501	0.817713	0.820818	0.986979	0.990727
HMGB2	0.172521	0.133637	0.135767	0.774611	0.786957
HMGN2	0.148307	0.148815	0.103669	1.00342	0.699015
HN1L	0.0864112	0.0769469	0.0784723	0.890473	0.908127
HNRNPA0	0.595835	0.650667	0.638428	1.09203	1.07149
HNRNPA1	5.52786	5.58386	5.4534	1.01013	0.986529
HNRNPA2B1	5.18207	5.49823	5.54178	1.06101	1.06942
HNRNPA3	1.21732	1.62021	1.65296	1.33097	1.35787
HNRNPAB	0.911802	0.963573	0.939247	1.05678	1.0301
HNRNPC	2.49823	2.39286	2.44356	0.95782	0.978114
HNRNPD	2.27243	2.45921	2.24906	1.08219	0.989716
HNRNPDL	0.464871	0.500208	0.500102	1.07601	1.07578
HNRNPF	0.409989	0.564404	0.562799	1.37663	1.37272
HNRNPH1	1.47471	1.94496	1.74783	1.31887	1.1852
HNRNPH3	0.201691	0.300996	0.238256	1.49236	1.18129
HNRNPK	3.89551	4.79076	5.34063	1.22982	1.37097
HNRNPL	0.77047	0.870753	0.952091	1.13016	1.23573
HNRNPM	2.3312	2.6815	2.50112	1.15027	1.07289
HNRNPR	0.444515	0.203058	0.304929	0.456809	0.685981
HNRNPU	2.66733	3.09867	2.73832	1.16171	1.02662
HNRNPUL1	0.123708	0.119731	0.110439	0.967853	0.892744
HNRNPUL2-BSCL2	0.0919565	0.0418457	0.0367609	0.45506	0.399764
HPCAL1	0.25773	0.224964	0.200197	0.872868	0.776772
HPRT1	0.543042	0.498643	0.422761	0.918239	0.778505
HSD17B10	0.0811673	0.05029	0.0639517	0.619584	0.7879
HSD17B11	0.0416096	0.0497322	0.0411989	1.19521	0.99013
HSD17B12	0.179323	0.155112	0.166628	0.864987	0.929205
HSD17B4	0.0713335	0.0785958	0.0705524	1.10181	0.98905
HSDL2	0.0660651	0.129722	0.107379	1.96355	1.62534
HSP90AA1	21.393	23.4858	22.3879	1.09783	1.04651
HSP90AB1	7.77283	7.83512	7.62692	1.00801	0.981228
HSP90B1	2.9865	2.95105	3.42952	0.988129	1.14834
HSPA1B	0.818078	0.782533	0.692375	0.95655	0.846343
HSPA4	2.27974	1.7715	1.96736	0.777064	0.862977
HSPA5	4.09256	4.76659	4.95835	1.16469	1.21155
HSPA8	12.3108	14.1612	14.1501	1.15031	1.1494
HSPA9	2.92462	3.11653	2.72426	1.06562	0.931493
HSPB1	0.744603	1.10327	0.920394	1.48168	1.23609
HSPBP1	0.0568095	0.0724453	0.0459348	1.27523	0.808576
HSPD1	11.0945	25.5761	12.604	2.30528	1.13605
HSPE1	1.75472	1.59271	1.67268	0.907675	0.953249
HSPH1	1.02995	0.856515	0.644916	0.831605	0.62616
HYOU1	0.20332	0.151858	0.202261	0.746893	0.994793
IARS	0.450187	0.214356	0.269204	0.476149	0.597982
IARS2	0.114498	0.0211822	0.0565586	0.185	0.493968
IDH1	0.0574908	0.0882154	0.0604903	1.53443	1.05217
IDH3A	0.166216	0.194907	0.184897	1.17261	1.11239
IDH3B	0.0391152	0.0905053	0.0642304	2.31381	1.64208
IKBIP	0.0187075	0.0641811	0.102001	3.43077	5.45243
ILF2	0.75128	0.759683	0.814374	1.01118	1.08398
ILF3	1.5487	1.74048	1.68317	1.12383	1.08683
IMMT	0.445302	0.286699	0.386989	0.64383	0.869049
IMPDH2	1.57682	1.48257	1.25879	0.940226	0.798306
IPO4	0.450622	0.358293	0.44511	0.795108	0.98777
IPO5	0.799187	0.561322	0.61348	0.702366	0.76763
IPO7	0.738089	0.640881	0.603509	0.868298	0.817665
IQGAP1	1.65499	1.22892	1.70203	0.742552	1.02842
ITGA2	0.28649	0.159868	0.105332	0.558023	0.367664
ITGB1	0.720473	0.495609	0.508287	0.687894	0.70549
KARS	0.301609	0.239491	0.215489	0.794047	0.714464
KHDRBS1	0.130605	0.168269	0.21528	1.28839	1.64833
KHSRP	1.1613	1.15959	1.26632	0.998526	1.09044
KIAA0020	0.0768543	0.0894729	0.0560274	1.16419	0.729008
KIAA0368	0.114944	0.0688784	0.091382	0.599237	0.795016
KIF23	0.0519184	0.0279555	0.0545514	0.538451	1.05071
KIF5B	0.645913	0.568514	0.562233	0.880172	0.870448
KLC1	0.0511828	0.0751707	0.0344402	1.46867	0.672886
KPNA2	0.477276	0.409028	0.473107	0.857006	0.991265
KPNA4	0.0872608	0.0361493	0.0392327	0.414267	0.449603
KPNB1	2.11617	1.70569	1.9765	0.806025	0.933998
KRT18	3.38631	3.13737	3.72046	0.926487	1.09868
KTN1	0.518532	0.685016	0.532147	1.32107	1.02626
KYNU	0.142776	0.065923	0.0576819	0.461725	0.404004
LAMP1	0.0426763	0.0455956	0.0437839	1.06841	1.02595
LAMP2	0.0682528	0.0647487	0.0225067	0.94866	0.329756
LAP3	0.238806	0.201057	0.220174	0.841926	0.921976
LARS	0.247245	0.206571	0.278395	0.835494	1.12599
LASP1	0.477221	0.567829	0.41532	1.18987	0.870289
LDHA	5.37234	4.91499	4.95748	0.91487	0.922778
LDHB	8.60258	7.25823	6.82926	0.843728	0.793862
LETM1	0.235943	0.234178	0.193331	0.99252	0.819399
LGALS1	3.13253	3.02846	2.81217	0.966777	0.897731
LMAN1	0.13308	0.140321	0.220531	1.05441	1.65713
LMNA	6.14346	6.67793	5.99547	1.087	0.975911
LMNB1	0.420738	0.59156	0.618879	1.40601	1.47094
LMNB2	0.30701	0.368607	0.271242	1.20064	0.883495
LONP1	0.30245	0.173148	0.184754	0.572483	0.610857
LRPPRC	1.11106	1.24438	0.998505	1.12	0.898699
LRRC47	0.0537804	0.0807683	0.0838365	1.50182	1.55887
LRRC59	0.943993	1.03579	0.885867	1.09725	0.938425
LRRFIP1	0.136362	0.114031	0.0836144	0.836237	0.613181
LTA4H	0.318763	0.236903	0.190501	0.743195	0.597626
LUC7L	0.0642574	0.10925	0.114519	1.7002	1.78219
LUC7L2	0.128718	0.0841346	0.0709878	0.653633	0.551497
LYAR	0.234271	0.185571	0.190401	0.792122	0.812739
MAGOH	0.271076	0.231477	0.223948	0.853918	0.826147
MAGT1	0.0278049	0.0323998	0.0113335	1.16526	0.407608
MANF	0.160378	0.110425	0.168457	0.688529	1.05038
MAP1B	0.225859	0.181373	0.202797	0.803035	0.89789
MAP2K1	0.0936773	0.0387983	0.0397573	0.41417	0.424407
MAP4	0.382765	0.316903	0.24962	0.827931	0.652149
MAPRE1	0.626343	0.609371	0.530754	0.972903	0.847385
MARCKS	0.188193	0.123185	0.157754	0.654569	0.838258
MARS	0.315479	0.232969	0.18815	0.738462	0.596395
MAT2A	0.428012	0.329077	0.400312	0.76885	0.935283
MAT2B	0.135471	0.133143	0.111894	0.982809	0.825958
MATR3	0.77256	1.16159	0.891701	1.50356	1.15422
MCM2	0.398318	0.377062	0.383693	0.946636	0.963283
MCM3	0.298759	0.301617	0.262412	1.00957	0.87834
MCM4	0.262987	0.353874	0.322345	1.34559	1.2257
MCM5	0.383607	0.364448	0.293826	0.950057	0.765957
MCM6	0.416313	0.371122	0.390119	0.891449	0.937081
MCM7	0.453852	0.292101	0.411097	0.643604	0.905796
MCTS1	0.23794	0.124966	0.113535	0.525201	0.477158
MDH1	1.16659	1.22985	1.25409	1.05423	1.075
MDH2	2.05157	2.53167	2.14731	1.23401	1.04666
METAP2	0.0995645	0.0564796	0.0936504	0.567266	0.9406
MIF	1.75379	1.92059	1.31121	1.09511	0.747643
MKI67	0.400136	0.738985	0.591275	1.84683	1.47768
MRPL49	0.0303834	0.0433498	0.0411511	1.42676	1.35439
MRPS22	0.0877738	0.0393307	0.0514862	0.448092	0.586578
MRPS27	0.0243141	0.0679438	0.0433246	2.79442	1.78187
MRTO4	0.138498	0.183824	0.0837102	1.32727	0.604415
MSH2	0.0683044	0.0251332	0.0725247	0.367959	1.06179
MSH6	0.0843158	0.100409	0.0629503	1.19086	0.746601
MSN	3.59531	2.90369	2.77512	0.807631	0.771871
MTA2	0.146657	0.172115	0.109482	1.17359	0.746515
MTDH	0.138297	0.183119	0.140412	1.3241	1.0153
MTHFD1	0.715371	0.650325	0.698906	0.909074	0.976984
MTHFD1L	0.0444216	0.0496734	0.0432963	1.11823	0.974667
MYBBP1A	0.786701	0.415423	0.681925	0.528057	0.866816
MYH9	13.3713	11.1173	11.5995	0.831434	0.867496
MYL12A	0.794898	0.737958	0.776494	0.928368	0.976847
MYL6	1.77594	1.98625	1.96327	1.11842	1.10548
MYO1C	0.264513	0.246302	0.110235	0.931155	0.416747
MYOF	0.977351	0.847512	0.689196	0.867152	0.705167
NACA	0.760482	0.798337	0.785638	1.04978	1.03308
NAMPT	0.2336	0.187234	0.316493	0.801517	1.35485
NANS	0.216508	0.180673	0.243015	0.834485	1.12243
NAP1L1	1.14143	1.25642	1.27498	1.10074	1.11701
NAP1L4	0.149702	0.0241478	0.0765522	0.161305	0.511363
NASP	0.319794	0.402085	0.351917	1.25732	1.10045
NAT10	0.184895	0.0907891	0.114537	0.491029	0.619467
NCAPD2	0.0993338	0.0901432	0.0899408	0.907478	0.90544
NCAPG	0.0537722	0.05006	0.0439929	0.930964	0.818135
NCBP1	0.0746395	0.0550215	0.0923268	0.737163	1.23697
NCKAP1	0.079441	0.0228301	0.0217165	0.287385	0.273366
NCL	6.67247	7.60025	7.94999	1.13905	1.19146
NDUFA5	0.0582345	0.0365471	0.0758469	0.627585	1.30244
NDUFS1	0.0275362	0.043955	0.0386166	1.59626	1.40239
NDUFS3	0.0684021	0.0549774	0.0539984	0.803739	0.789427
NHLRC2	0.0177263	0.0282618	0.0282153	1.59434	1.59172
NHP2L1	0.295312	0.318112	0.33522	1.07721	1.13514
NIFK	0.104325	0.0913273	0.0422012	0.875409	0.404516
NLE1	0.0982861	0.0997139	0.0652013	1.01453	0.663383
NNT	0.0772886	0.0747548	0.0432562	0.967217	0.559671
NOC2L	0.0339011	0.0394476	0.0400813	1.16361	1.1823
NOL11	0.0626207	0.0522472	0.089919	0.834343	1.43593
NOL6	0.0609297	0.0318596	0.0169332	0.522891	0.277913
NOLC1	0.311706	0.490618	0.259486	1.57398	0.832471
NONO	0.741889	0.411479	0.379108	0.554637	0.511004
NOP2	0.274005	0.237397	0.221867	0.866398	0.809721
NOP56	0.61136	0.574826	0.423175	0.940242	0.692186
NOP58	0.353831	0.452243	0.543032	1.27813	1.53472
NPEPPS	0.0935932	0.12344	0.106786	1.3189	1.14096
NPM1	11.6295	11.6962	11.141	1.00573	0.957996
NSF	0.0622244	0.0709138	0.120806	1.13965	1.94146
NSUN2	0.264445	0.183139	0.108633	0.692541	0.410794
NT5E	0.684754	0.672735	0.498273	0.982448	0.727667
NTMT1	0.0526295	0.0432367	0.04809	0.82153	0.913746
NUDC	0.498881	0.507303	0.490174	1.01688	0.982547
NUDCD1	0.0610654	0.069764	0.0810847	1.14245	1.32783
NUDT5	0.11066	0.0985787	0.20227	0.890822	1.82784
NUFIP2	0.0503414	0.0461975	0.0252067	0.917684	0.500715
NUMA1	0.336704	0.198434	0.29488	0.589344	0.875783
NUP155	0.196241	0.237891	0.166994	1.21224	0.850962
NUP205	0.0289829	0.0377366	0.0686671	1.30203	2.36923
NUP210	0.0809637	0.0481278	0.088874	0.594436	1.0977
NUP93	0.11959	0.0497909	0.125165	0.416345	1.04661
NUP98	0.0358011	0.0501921	0.0324504	1.40197	0.906409
OAT	0.283505	0.390963	0.398732	1.37904	1.40644
OCIAD2	0.134261	0.0786888	0.103203	0.586088	0.768676
OGDH	0.045624	0.0263247	0.016968	0.576992	0.37191
OLA1	0.859308	0.660551	1.16065	0.768701	1.35068
OPA1	0.0768977	0.0304436	0.0655409	0.395897	0.852313
OSBPL8	0.0173954	0.012688	0.0208252	0.729385	1.19717
OTUB1	0.18603	0.129458	0.0969116	0.6959	0.520946
OXSR1	0.0687224	0.0431961	0.0528533	0.62856	0.769085
P4HB	0.834255	1.21752	1.2351	1.45941	1.48048
PA2G4	1.58985	1.57368	1.51672	0.989827	0.954001
PABPC1	1.26295	1.41524	1.3268	1.12059	1.05056
PABPC4	0.0850052	0.0971842	0.0967679	1.14327	1.13838
PABPN1	0.123906	0.0891255	0.166693	0.719299	1.34532
PAFAH1B1	0.0965626	0.0826227	0.053563	0.855639	0.554698
PAICS	1.01323	0.939157	0.997286	0.926891	0.984261
PAIP1	0.0354075	0.0378139	0.0331162	1.06796	0.935286
PAK2	0.0792266	0.109935	0.0891179	1.38761	1.12485
PARK7	1.79828	1.59433	1.54733	0.886584	0.860449
PARP1	0.886559	0.771524	0.857217	0.870245	0.966904
PCBP1	2.03855	2.34178	2.24501	1.14875	1.10128
PCBP2	1.47963	1.4013	1.62962	0.947063	1.10137
PCMT1	0.367077	0.447203	0.445938	1.21828	1.21484
PCNA	0.715913	0.640637	0.634423	0.894852	0.886172
PDAP1	0.179133	0.124286	0.16068	0.693821	0.896989
PDCD11	0.0363195	0.0284037	0.0349518	0.78205	0.962342
PDCD5	0.216253	0.216206	0.281417	0.99978	1.30133
PDCD6IP	0.32107	0.255829	0.362976	0.796802	1.13052
PDHA1	0.111906	0.158845	0.0835883	1.41945	0.746949
PDHB	0.144529	0.165818	0.226705	1.1473	1.56858
PDIA3	1.43555	1.3624	1.56431	0.949046	1.0897
PDIA4	0.47239	0.382019	0.313885	0.808694	0.664461
PDIA6	1.19799	0.945322	1.49991	0.789088	1.25202
PDLIM1	0.0773754	0.0981873	0.0688151	1.26897	0.889367
PDLIM5	0.130195	0.0699352	0.151715	0.537158	1.16529
PEA15	0.0886369	0.0762667	0.0717018	0.86044	0.808939
PEBP1	0.0625827	0.101764	0.0695422	1.62607	1.11121
PES1	0.144765	0.167482	0.213651	1.15692	1.47585
PFAS	0.196016	0.059523	0.112216	0.303664	0.572484
PFDN2	0.243792	0.223907	0.278687	0.918435	1.14313
PFDN4	0.126091	0.120039	0.106321	0.952005	0.843205
PFDN5	0.120288	0.123973	0.165657	1.03064	1.37717
PFDN6	0.149377	0.117333	0.163071	0.785487	1.09167
PFKM	0.146405	0.112049	0.124808	0.765339	0.852485
PFKP	1.72926	1.70016	1.79416	0.983175	1.03753
PFN1	6.57231	5.51829	5.45122	0.839627	0.829422
PFN2	0.0573551	0.0679927	0.0715494	1.18547	1.24748
PGAM1	3.00333	3.38026	3.24744	1.1255	1.08128
PGAM5	0.034482	0.0508233	0.0823561	1.47391	2.38838
PGD	0.408741	0.486684	0.547691	1.19069	1.33995
PGK1	5.05667	4.52986	4.40713	0.89582	0.871548
PGM1	0.275687	0.223995	0.266492	0.812497	0.966644
PGM2	0.108142	0.0967683	0.0603596	0.89483	0.558154
PHB	1.3498	1.45669	1.36524	1.07919	1.01144
PHB2	0.789361	0.881665	0.848205	1.11693	1.07455
PHF5A	0.0273652	0.028712	0.0293108	1.04921	1.0711
PHGDH	0.0539649	0.0424788	0.0730472	0.787156	1.35361
PITPNB	0.13377	0.0846973	0.0778105	0.633158	0.581675
PKM	23.9574	21.7047	21.3299	0.905971	0.890324
PLEC	11.0299	11.793	11.428	1.06918	1.03609
PLIN3	0.727829	0.570325	0.699951	0.783597	0.961696
PLOD3	0.0422556	0.102796	0.048373	2.43273	1.14477
PLS3	0.161452	0.0919438	0.112085	0.56948	0.694231
PNN	0.13206	0.176044	0.109974	1.33307	0.832757
PNP	1.31433	1.17603	1.17793	0.894774	0.896226
PNPT1	0.11404	0.0748037	0.050611	0.655945	0.443802
POFUT1	0.0503495	0.079227	0.053846	1.57354	1.06944
POLR2B	0.0775926	0.0814631	0.0208884	1.04988	0.269206
POLR2H	0.0553329	0.0332414	0.030674	0.600752	0.554353
PPA1	0.659864	0.681004	0.748237	1.03204	1.13393
PPIA	13.5708	11.4393	12.2996	0.842936	0.906334
PPIB	1.73265	2.1144	1.76477	1.22033	1.01854
PPID	0.049253	0.0526484	0.0647528	1.06894	1.3147
PPM1G	0.718438	0.442569	0.619576	0.616016	0.862393
PPME1	0.0542771	0.0460986	0.0457127	0.849321	0.842211
PPP1CA	0.450242	0.355538	0.686018	0.78966	1.52367
PPP2R1A	0.975261	0.705958	0.985312	0.723866	1.01031
PPP5C	0.0833468	0.0587499	0.085208	0.704885	1.02233
PRDX1	4.06271	3.95758	3.74676	0.974125	0.922232
PRDX2	0.545105	0.376142	0.384559	0.690036	0.705477
PRDX3	0.645533	0.772209	0.70757	1.19623	1.0961
PRDX4	0.250575	0.303354	0.321343	1.21063	1.28242
PRDX5	0.524694	0.529077	0.377536	1.00835	0.719536
PRDX6	1.65575	1.47709	1.26558	0.892095	0.764353
PREP	0.0967363	0.0857983	0.0611172	0.88693	0.631792
PRKAR2A	0.0330706	0.0359903	0.029845	1.08829	0.902464
PRKCSH	1.54439	1.11281	1.42698	0.72055	0.92398
PRKDC	1.66683	1.29654	1.41118	0.777849	0.846625
PRMT1	0.728915	0.925408	0.886563	1.26957	1.21628
PRMT5	0.329946	0.338339	0.22037	1.02544	0.667897
PRPF19	0.312167	0.314501	0.389958	1.00748	1.2492
PRPF3	0.0869541	0.108776	0.099881	1.25096	1.14866
PRPF4	0.13615	0.108702	0.0726336	0.7984	0.533482
PRPF6	0.0980364	0.0740551	0.0632855	0.755384	0.645531
PRPF8	0.458629	0.292673	0.347054	0.638148	0.756721
PRPS1	0.294606	0.203063	0.196784	0.689271	0.667956
PSAP	0.154517	0.308424	0.24291	1.99604	1.57206
PSAT1	0.0533135	0.103799	0.0806014	1.94696	1.51184
PSIP1	0.0547141	0.0644845	0.0684668	1.17857	1.25136
PSMA1	0.298324	0.348879	0.404531	1.16946	1.35601
PSMA3	0.1581	0.176617	0.131713	1.11712	0.833099
PSMA4	0.443727	0.231692	0.461351	0.522149	1.03972
PSMA5	0.853391	0.755964	0.81137	0.885836	0.95076
PSMA6	0.51476	0.495364	0.511335	0.962322	0.993347
PSMA7	0.584	0.436575	0.393285	0.74756	0.673432
PSMB1	0.326118	0.342117	0.28719	1.04906	0.880632
PSMB2	0.0976075	0.0979622	0.0289084	1.00363	0.29617
PSMB3	0.309181	0.137884	0.201421	0.445964	0.651465
PSMB6	0.331547	0.289708	0.286825	0.873807	0.86511
PSMC1	0.485961	0.376514	0.462048	0.774782	0.950791
PSMC2	0.62466	0.546007	0.563409	0.874086	0.901945
PSMC3	0.923717	0.639805	0.566849	0.692642	0.61366
PSMC4	0.296452	0.192582	0.349187	0.649625	1.17789
PSMC5	0.562558	0.559756	0.598633	0.99502	1.06413
PSMC6	0.564566	0.562643	0.547517	0.996593	0.969801
PSMD1	0.388139	0.406626	0.320237	1.04763	0.825058
PSMD11	0.743273	0.768882	0.797742	1.03445	1.07328
PSMD12	0.348945	0.367536	0.378355	1.05328	1.08428
PSMD13	0.480424	0.533285	0.510638	1.11003	1.06289
PSMD14	0.184057	0.147919	0.173899	0.803662	0.944813
PSMD2	0.569289	0.436541	0.505762	0.766818	0.888409
PSMD3	0.361214	0.112602	0.160249	0.311732	0.443641
PSMD4	0.368814	0.252561	0.264432	0.684791	0.71698
PSMD6	0.43857	0.497468	0.438013	1.1343	0.99873
PSMD7	0.237617	0.275	0.192996	1.15732	0.812213
PSMD8	0.0555636	0.00426814	0.0193575	0.0768153	0.348384
PSME1	0.676068	0.438968	0.331397	0.649296	0.490182
PSME2	0.420493	0.246723	0.329168	0.586747	0.782813
PSME3	0.559952	0.460306	0.459522	0.822046	0.820646
PSPC1	0.150769	0.146388	0.14909	0.970941	0.988863
PTBP1	0.636386	0.620282	1.01784	0.974695	1.5994
PTGES3	0.642873	0.560196	0.752808	0.871395	1.17101
PTMA	0.367185	0.313517	0.297745	0.853839	0.810884
PTMS	0.118798	0.0450237	0.0432836	0.378994	0.364347
PTPN1	0.0503333	0.0546936	0.091887	1.08663	1.82557
PTRF	0.758392	0.566704	0.609474	0.747244	0.803641
PUF60	0.287169	0.372703	0.383388	1.29785	1.33506
PYGB	0.508598	0.406547	0.582567	0.799348	1.14544
PYGL	0.24386	0.189749	0.169898	0.778108	0.696702
QARS	0.105601	0.0957897	0.122888	0.907091	1.1637
RAB10	0.17346	0.140193	0.035139	0.808216	0.202577
RAB11B	0.47619	0.353904	0.626673	0.743199	1.31601
RAB14	0.359992	0.278165	0.368593	0.772698	1.02389
RAB18	0.0574175	0.081331	0.0718891	1.41648	1.25204
RAB1A	1.06784	0.833909	0.719282	0.780927	0.673583
RAB21	0.123895	0.13827	0.128765	1.11603	1.03931
RAB5C	0.522251	0.506716	0.545557	0.970254	1.04463
RAB6A	0.463107	0.49512	0.481336	1.06913	1.03936
RAB7A	0.579495	0.678459	0.56023	1.17078	0.966757
RABGGTB	0.0471386	0.0523793	0.0511988	1.11118	1.08613
RAD23B	0.214095	0.183599	0.193732	0.857556	0.904884
RAE1	0.155201	0.0934704	0.0871847	0.602252	0.561752
RALY	0.444786	0.329145	0.356485	0.740008	0.801474
RAN	1.58095	1.28675	1.31051	0.813912	0.828941
RANBP1	0.447989	0.448764	0.48225	1.00173	1.07648
RANBP2	0.0818485	0.0453407	0.0455691	0.553959	0.556749
RANGAP1	0.254638	0.358014	0.316719	1.40597	1.2438
RARS	1.21458	1.12475	1.29963	0.92604	1.07003
RAVER1	0.0548525	0.0760221	0.0776538	1.38594	1.41568
RBBP7	0.204799	0.16365	0.223561	0.799077	1.09161
RBM12	0.0600992	0.0674056	0.0521393	1.12157	0.867554
RBM14	0.133778	0.114574	0.0791472	0.856449	0.591632
RBM25	0.0439113	0.0259327	0.0547734	0.590571	1.24737
RBM39	0.241151	0.260174	0.196588	1.07888	0.815206
RBM8A	0.0664017	0.103892	0.091948	1.56461	1.38472
RBMX	0.663311	0.69857	0.545078	1.05316	0.821754
RCC1	0.229089	0.198938	0.251549	0.868389	1.09804
RCN1	0.160367	0.205221	0.227976	1.2797	1.42159
REEP5	0.121933	0.0526484	0.0560927	0.431782	0.46003
RHOA	0.67976	0.402706	0.453688	0.592425	0.667424
RHOC	0.065449	0.08526	0.0778758	1.30269	1.18987
RHOG	0.0613477	0.0566998	0.0768613	0.924236	1.25288
RIC8A	0.0401385	0.0408617	0.0198878	1.01802	0.49548
RNH1	1.04086	0.773481	0.925706	0.743114	0.889362
RPA1	0.240703	0.213245	0.280011	0.885926	1.1633
RPA2	0.139689	0.159477	0.105537	1.14165	0.755511
RPE	0.0524531	0.0167951	0.0388983	0.320193	0.741582
RPF1	0.0233046	0.0255173	0.0181832	1.09495	0.78024
RPL10	1.47982	1.18757	1.53466	0.802515	1.03706
RPL10A	2.16172	2.48088	2.27284	1.14764	1.0514
RPL11	1.31767	1.44343	1.17833	1.09544	0.894253
RPL12	2.38681	2.58515	2.48135	1.0831	1.03961
RPL13	1.87148	2.01879	1.95708	1.07871	1.04574
RPL13A	1.05131	0.842814	0.824649	0.801677	0.784398
RPL14	1.14026	1.07895	1.28382	0.94623	1.1259
RPL15	0.839494	1.03007	1.1013	1.22701	1.31187
RPL17	1.36302	1.32967	1.08894	0.975528	0.798915
RPL18	1.75271	1.78941	1.59161	1.02094	0.908086
RPL18A	0.997084	0.961567	1.16687	0.964379	1.17029
RPL19	0.833224	0.955206	0.59023	1.1464	0.708369
RPL21	0.723948	0.758362	0.877464	1.04754	1.21205
RPL22	1.09108	0.625615	1.26288	0.573392	1.15746
RPL23	0.991275	1.29267	1.26776	1.30405	1.27892
RPL23A	1.12574	1.31645	1.20219	1.16941	1.06791
RPL24	0.700551	0.733799	0.156157	1.04746	0.222905
RPL26	0.655385	0.704441	0.794302	1.07485	1.21196
RPL27	0.784069	0.936906	0.797132	1.19493	1.01666
RPL27A	1.14653	1.40908	0.932977	1.22899	0.813739
RPL28	0.439357	0.368725	0.37074	0.839236	0.843822
RPL3	2.03659	1.84773	2.01778	0.907267	0.990763
RPL30	1.21298	1.30828	1.37743	1.07857	1.13558
RPL31	0.748159	0.884845	0.820252	1.1827	1.09636
RPL34	0.505043	0.662068	0.643958	1.31092	1.27506
RPL35	0.619802	0.784294	0.858741	1.2654	1.38551
RPL36	0.0744902	0.068208	0.0122147	0.915665	0.163978
RPL36A	0.29428	0.305522	0.351064	1.0382	1.19296
RPL38	0.0930177	0.112274	0.0757554	1.20702	0.814419
RPL4	1.73213	1.89412	1.90009	1.09352	1.09697
RPL5	1.43693	1.43026	1.29053	0.995361	0.898115
RPL6	1.63361	1.44367	1.46103	0.883733	0.89436
RPL7	1.9537	2.11699	1.79298	1.08358	0.917737
RPL7A	1.73504	1.48727	1.79211	0.857196	1.03289
RPL8	1.14493	1.43384	1.48986	1.25234	1.30126
RPL9	1.19004	1.02522	0.933805	0.861504	0.784683
RPLP0	2.50477	2.58134	2.67341	1.03057	1.06732
RPLP2	4.17833	3.76274	3.68872	0.900537	0.88282
RPN1	0.271209	0.359687	0.348843	1.32624	1.28625
RPN2	0.619612	0.695438	0.562016	1.12238	0.907045
RPS10	0.263139	0.384534	0.448724	1.46133	1.70527
RPS11	1.05479	1.18087	0.998331	1.11953	0.946475
RPS12	2.54709	2.63428	2.47264	1.03423	0.970772
RPS13	1.13535	1.38559	1.36411	1.22041	1.20149
RPS14	0.961826	0.859108	0.869931	0.893206	0.904458
RPS15A	1.19422	1.05248	1.24046	0.88131	1.03872
RPS16	0.801847	0.725481	0.599547	0.904762	0.747708
RPS17	1.2183	0.847707	1.4417	0.695814	1.18337
RPS18	1.28227	1.1339	1.2031	0.884288	0.938257
RPS19	1.22698	1.73686	1.52199	1.41555	1.24043
RPS2	2.40747	2.24519	1.97315	0.932593	0.819596
RPS20	0.942364	1.27677	1.11341	1.35486	1.1815
RPS21	0.47486	0.838949	0.606818	1.76673	1.27789
RPS23	0.291376	0.361043	0.420502	1.2391	1.44316
RPS24	0.405185	0.373603	0.354473	0.922055	0.874843
RPS25	1.19805	1.0607	1.20441	0.885356	1.00531
RPS27	0.419218	0.48732	0.4252	1.16245	1.01427
RPS28	0.210095	0.232475	0.25922	1.10652	1.23383
RPS3	3.566	3.91262	3.68798	1.0972	1.03421
RPS3A	1.96998	2.29838	2.5545	1.1667	1.29671
RPS4X	1.64042	1.53708	1.99505	0.937004	1.21618
RPS5	1.62549	1.74141	1.74134	1.07131	1.07127
RPS6	1.31973	1.43462	1.43569	1.08706	1.08787
RPS7	0.901189	0.83019	2.20008	0.921217	2.44131
RPS8	1.49211	1.66503	1.84344	1.11589	1.23546
RPS9	2.14052	1.84979	1.98965	0.864177	0.929518
RPSA	2.08081	2.08025	1.83269	0.999731	0.880759
RRBP1	0.476841	0.330197	0.297749	0.692468	0.624419
RRM1	0.0350845	0.0841738	0.184902	2.39917	5.27018
RRM2	0.193426	0.0887781	0.197389	0.458976	1.02049
RRP12	0.252369	0.141319	0.174343	0.559968	0.690826
RRP9	0.0578789	0.0411147	0.0455038	0.710357	0.786189
RSL1D1	0.300442	0.360725	0.293269	1.20065	0.976126
RTCB	0.612527	0.40732	0.385452	0.664983	0.629281
RUFY1	0.0141511	0.0139039	0.0246668	0.982531	1.7431
RUVBL1	0.790501	0.745346	0.83523	0.942878	1.05658
RUVBL2	0.547955	0.48732	0.525007	0.889344	0.95812
S100A10	1.1341	1.0859	1.01801	0.957497	0.897638
S100A11	0.425189	0.307572	0.58052	0.723378	1.36532
S100A13	0.161561	0.211102	0.147361	1.30664	0.912111
SAE1	0.0895218	0.0366513	0.0377131	0.409412	0.421273
SAFB	4.23805	0.316776	0.282575	0.0747457	0.0666758
SAMHD1	0.0402036	0.053441	0.00855868	1.32926	0.212883
SAMM50	0.0564593	0.0365622	0.0427864	0.647585	0.757827
SAR1A	0.151304	0.156169	0.128853	1.03216	0.851615
SARNP	0.0769167	0.147357	0.135505	1.9158	1.76172
SARS	0.651477	0.711829	0.791037	1.09264	1.21422
SART1	0.0597789	0.056323	0.04348	0.942189	0.727347
SBDS	0.237365	0.172096	0.193405	0.725026	0.814801
SCFD1	0.174679	0.175756	0.128047	1.00616	0.733042
SDHA	0.131221	0.117529	0.123414	0.895659	0.940508
SDPR	0.149841	0.124673	0.131935	0.832036	0.880503
SEC11A	0.0546896	0.0286117	0.0458738	0.523164	0.838803
SEC22B	0.0709996	0.0991659	0.099672	1.39671	1.40384
SEC23A	0.111654	0.199653	0.148533	1.78814	1.3303
SEC24C	0.0859471	0.0365534	0.0420232	0.425302	0.488942
SEC31A	0.0323486	0.0335134	0.0280577	1.03601	0.867355
SEC61A1	0.0254258	0.0468663	0.0531146	1.84326	2.089
SEPTIN2	0.308639	0.258501	0.199105	0.837551	0.645106
SEPTIN7	0.236282	0.267758	0.14855	1.13321	0.628699
SEPTIN9	0.225208	0.297654	0.316018	1.32169	1.40323
SERBP1	0.814957	0.619744	0.860527	0.760462	1.05592
SERPINH1	1.07219	1.09025	1.00221	1.01685	0.93473
SET	0.879502	0.963035	0.868669	1.09498	0.987682
SF1	0.167093	0.199384	0.18731	1.19325	1.12099
SF3A1	0.352908	0.316712	0.243746	0.897435	0.690679
SF3A3	0.149656	0.12711	0.194968	0.849344	1.30277
SF3B1	0.478796	0.376592	0.344977	0.786541	0.72051
SF3B2	0.545648	0.578349	0.599895	1.05993	1.09942
SF3B3	0.44218	0.45169	0.3248	1.02151	0.734543
SFN	0.733638	0.735658	0.749064	1.00275	1.02103
SFPQ	1.45392	1.45248	1.65256	0.999008	1.13663
SFXN1	0.364634	0.249145	0.445676	0.683275	1.22226
SH3BGRL3	0.320039	0.209194	0.210438	0.653653	0.65754
SH3GLB1	0.0488838	0.0272318	0.063599	0.557072	1.30102
SHMT2	1.22193	0.862435	1.3076	0.705796	1.0701
SKP1	0.0955094	0.0512539	0.152769	0.536637	1.59952
SLC16A3	0.0868645	0.0779548	0.107527	0.89743	1.23787
SLC1A5	0.32563	0.256411	0.240494	0.787432	0.738549
SLC25A11	0.0669228	0.0608539	0.0549955	0.909314	0.821775
SLC25A13	0.107224	0.111677	0.102441	1.04153	0.955392
SLC25A24	0.311869	0.258324	0.235565	0.828312	0.755334
SLC25A3	0.408442	0.326317	0.359001	0.798931	0.878953
SLC25A5	1.49485	1.5222	1.35048	1.0183	0.903423
SLC25A6	2.49956	2.33693	1.6688	0.934936	0.667639
SLC2A1	0.267816	0.185943	0.508287	0.694292	1.8979
SLC3A2	0.383254	0.496832	0.584308	1.29635	1.5246
SLC7A5	0.0478986	0.0329307	0.0313471	0.687509	0.654448
SLIRP	0.0951864	0.159711	0.122091	1.67788	1.28265
SMARCA4	0.0329457	0.0305268	0.0600462	0.926578	1.82258
SMARCA5	0.114262	0.0925995	0.11387	0.810412	0.996571
SMC2	0.14752	0.154877	0.0811196	1.04987	0.549888
SMC3	0.185172	0.188893	0.18872	1.02009	1.01916
SMC4	0.0770687	0.0706741	0.107339	0.917027	1.39278
SMS	0.0760292	0.113541	0.0578691	1.49339	0.761144
SMU1	0.0691567	0.0499915	0.0531581	0.722873	0.768662
SND1	0.470463	0.498692	0.475371	1.06	1.01043
SNRNP200	0.367565	0.324629	0.601202	0.883188	1.63563
SNRNP70	0.379589	0.263765	0.294266	0.69487	0.775221
SNRPA1	0.187797	0.219812	0.191189	1.17048	1.01806
SNRPB	0.433766	0.442246	0.327287	1.01955	0.754523
SNRPB2	0.161235	0.175012	0.153239	1.08544	0.950409
SNRPD2	0.276475	0.224607	0.232421	0.812396	0.840661
SNRPD3	0.716103	0.646508	0.633117	0.902814	0.884113
SNX3	0.0833577	0.0574043	0.0626803	0.688651	0.751944
SNX6	0.0408741	0.0686044	0.0499231	1.67843	1.22139
SOD1	0.692462	0.952613	0.827654	1.37569	1.19523
SOD2	0.0804616	0.0714178	0.081851	0.887602	1.01727
SORD	0.335456	0.204145	0.194289	0.608559	0.57918
SPATS2L	0.322156	0.253182	0.323738	0.785899	1.00491
SPCS2	0.111977	0.113595	0.0945996	1.01445	0.844814
SPTBN1	2.2479	2.02867	2.02322	0.902477	0.900051
SQSTM1	0.172912	0.123934	0.149943	0.716747	0.867166
SRI	0.165111	0.126762	0.0745711	0.767738	0.451642
SRM	0.222537	0.161233	0.198617	0.724524	0.892512
SRP14	0.421443	0.428159	0.458782	1.01594	1.0886
SRP68	0.282012	0.16253	0.216721	0.576323	0.768482
SRPR	0.0983051	0.0413432	0.051312	0.42056	0.521967
SRPRB	0.101945	0.0790166	0.0474805	0.775091	0.465746
SRRM1	0.0935959	0.0761934	0.0578213	0.814068	0.617776
SRRM2	0.209625	0.208005	0.28807	0.992272	1.37422
SRRT	0.149233	0.11362	0.187653	0.761359	1.25745
SRSF1	0.573035	0.512783	0.543032	0.894856	0.947642
SRSF11	0.0548471	0.052712	0.0573641	0.961072	1.04589
SRSF2	0.432925	0.339792	0.304885	0.784877	0.704245
SRSF3	0.19088	0.227005	0.32211	1.18925	1.68749
SRSF6	0.312194	0.352049	0.317298	1.12766	1.01635
SRSF7	0.557238	0.604184	0.638733	1.08425	1.14625
SRSF9	0.15059	0.154085	0.158068	1.02321	1.04966
SSB	0.704351	0.428189	0.645438	0.60792	0.916359
SSBP1	0.150527	0.0957848	0.168774	0.636328	1.12122
SSR1	0.0740043	0.0752882	0.0882645	1.01735	1.19269
SSR4	0.043933	0.0404301	0.0345195	0.920267	0.785729
SSRP1	0.663773	0.986227	0.803533	1.48579	1.21055
SSSCA1	0.0581368	0.0352524	0.0401727	0.60637	0.691004
ST13	0.402986	0.325255	0.300827	0.807113	0.746495
STAM	0.0437077	0.0246508	0.0629938	0.563991	1.44125
STAT1	0.145829	0.0680661	0.06029	0.466753	0.413429
STAU1	0.0591872	0.0657028	0.0553046	1.11009	0.934402
STIP1	2.11441	2.07168	2.1022	0.979793	0.994227
STMN1	0.458004	0.539254	0.424007	1.1774	0.92577
STOML2	0.370225	0.212419	0.287822	0.573755	0.777424
STRAP	0.405131	0.304333	0.316589	0.751197	0.781449
SUPT16H	0.658507	0.671707	0.695988	1.02005	1.05692
SURF4	0.155142	0.159183	0.256011	1.02605	1.65018
SYNCRIP	1.36196	1.64145	1.38971	1.20521	1.02038
TAGLN2	1.81242	1.54549	1.99697	0.852724	1.10182
TALDO1	1.04133	1.08771	0.987533	1.04454	0.948342
TARDBP	0.100718	0.0954423	0.132022	0.947618	1.31081
TARS	0.428256	0.341343	0.337349	0.797055	0.787726
TBCA	0.381869	0.34263	0.422126	0.897245	1.10542
TBCB	0.131653	0.0942484	0.08324	0.715888	0.63227
TBL3	0.12525	0.143897	0.116531	1.14889	0.930388
TBRG4	0.0378368	0.055178	0.0362049	1.45832	0.95687
TCEA1	0.0315669	0.0255071	0.0392967	0.808033	1.24487
TCEB1	0.145712	0.0774166	0.0662027	0.531297	0.454338
TCOF1	0.0559789	0.131352	0.0629285	2.34645	1.12415
TCP1	3.15587	2.576	2.77337	0.816257	0.878798
TFAM	0.0411753	0.0567095	0.0543032	1.37727	1.31883
TFRC	0.581802	0.47776	0.464355	0.821172	0.798133
THRAP3	0.111828	0.160196	0.129802	1.43253	1.16073
TIMM44	0.125054	0.101201	0.0640344	0.80926	0.512054
TKT	2.15558	2.48255	2.5481	1.15168	1.18209
TLN1	1.34391	0.970521	1.04984	0.722161	0.781181
TM9SF4	0.0365557	0.0361605	0.0379387	0.989191	1.03783
TMED10	0.107156	0.11794	0.0712316	1.10064	0.664745
TMED7-TICAM2	0.142235	0.111941	0.106085	0.787015	0.745844
TMEM33	0.0747263	0.0992784	0.0811762	1.32856	1.08631
TMEM43	0.126593	0.211729	0.131478	1.67251	1.03859
TMOD3	0.14714	0.122936	0.17288	0.835502	1.17494
TMPO	0.180954	0.163112	0.0856303	0.901399	0.473215
TMPO	0.398888	0.501432	0.462135	1.25707	1.15856
TMSB4X	0.67919	0.806949	0.623755	1.18811	0.918382
TMX1	0.375002	0.349153	0.302582	0.931068	0.80688
TNPO1	0.275145	0.13761	0.239388	0.500137	0.870044
TOMM22	0.148891	0.148673	0.12277	0.998537	0.824564
TOMM34	0.143538	0.149979	0.160415	1.04487	1.11758
TOMM40	0.486531	0.230885	0.284238	0.474553	0.584214
TOMM5	0.042432	0.0389348	0.0577777	0.917581	1.36165
TOMM70A	0.0762843	0.117426	0.0982134	1.53933	1.28747
TOP1	0.227374	0.342117	0.218053	1.50464	0.959008
TOP2A	0.430509	0.422855	0.448768	0.982222	1.04241
TPD52L2	0.398101	0.234315	0.2755	0.588581	0.692036
TPI1	6.14672	6.00465	6.20751	0.976888	1.00989
TPM4	0.971841	0.875548	0.755159	0.900917	0.77704
TPR	0.677534	0.807879	0.616963	1.19238	0.910601
TPT1	0.972764	0.663144	0.904458	0.681712	0.929782
TRA2B	0.137363	0.182518	0.177861	1.32872	1.29482
TRAP1	0.21675	0.236012	0.325828	1.08887	1.50324
TRIM25	0.0523825	0.0445794	0.0335346	0.851035	0.640186
TRIM28	0.979441	1.01196	0.9217	1.03321	0.941047
TRIP12	0.0422013	0.116003	0.153993	2.74879	3.649
TRMT10C	0.0305219	0.031933	0.0541508	1.04623	1.77416
TRMT112	3.20989	0.0833028	0.0890351	0.025952	0.0277378
TTC38	0.0116789	0.0118351	0.0124503	1.01337	1.06605
TUBA1C	0.614563	0.646068	0.799179	1.05126	1.3004
TUBA4A	0.125581	0.137463	0.114998	1.09462	0.915731
TUBB	3.48131	4.1372	4.92787	1.1884	1.41552
TUBG2	0.0561798	0.0447805	0.0477069	0.797092	0.849183
TUFM	1.26862	1.19535	1.23885	0.942248	0.976532
TWF1	0.182083	0.15222	0.126223	0.835992	0.693214
TWF2	0.0872825	0.0670141	0.0864184	0.767784	0.9901
TXN	1.20057	1.32443	1.4488	1.10317	1.20676
TXNDC17	0.417453	0.368685	0.316136	0.883177	0.757296
TXNDC5	0.460013	0.729885	0.578648	1.58666	1.25789
TXNL1	0.166064	0.166141	0.152904	1.00046	0.920755
TXNRD1	0.241735	0.32438	0.313881	1.34188	1.29845
TYMS	0.0315207	0.0971206	0.0819207	3.08117	2.59895
U2AF2	0.496031	0.516257	0.43258	1.04078	0.872081
U2SURP	0.0751525	0.0351849	0.16611	0.46818	2.2103
UBA1	0.345553	0.379377	0.427999	1.09788	1.23859
UBA2	0.120101	0.0883377	0.15165	0.735531	1.26269
UBA6	0.0247307	0.00928441	0.0366738	0.37542	1.48293
UBAP2L	0.177944	0.158356	0.147462	0.88992	0.828696
UBB	2.40918	2.59641	2.22146	1.07771	0.922082
UBE2G2	0.0525372	0.0700869	0.0525485	1.33404	1.00022
UBE2L3	0.277669	0.226246	0.133899	0.814805	0.482225
UBE2M	0.165714	0.283171	0.0887434	1.7088	0.535522
UBE2N	0.732932	0.634325	0.592537	0.865462	0.808448
UBE2S	0.128808	0.0895169	0.100652	0.694964	0.781409
UBQLN1	0.104933	0.0569982	0.0746321	0.543185	0.711233
UBR4	0.0661275	0.0462596	0.078973	0.699551	1.19425
UBTF	0.0414142	0.0516991	0.0493658	1.24834	1.192
UCHL3	0.154585	0.103736	0.0995936	0.671059	0.644263
UCHL5	0.0364851	0.0627377	0.0233009	1.71954	0.638642
UGDH	0.121876	0.0929958	0.13052	0.763038	1.07093
UGP2	0.0891798	0.0941114	0.126937	1.0553	1.42338
UMPS	0.155495	0.0807096	0.0619489	0.519051	0.398399
UNC45A	0.049804	0.0472421	0.0541203	0.948561	1.08667
UPF1	0.153996	0.0900796	0.0588183	0.584946	0.381946
UQCRC1	0.113198	0.156727	0.111868	1.38453	0.988245
UQCRC2	0.118887	0.089742	0.0488912	0.754849	0.41124
USO1	0.0758799	0.0255633	0.0360421	0.336892	0.474988
USP14	0.0783444	0.0591169	0.0569287	0.754577	0.726646
USP39	0.0125106	0.030561	0.0506241	2.44281	4.0465
USP5	0.176671	0.0744515	0.0618052	0.421412	0.349832
UTP14A	0.0185471	0.0502949	0.05173	2.71174	2.78912
VAMP3	0.151507	0.121199	0.0579693	0.799954	0.382617
VAMP8	0.0709616	0.10997	0.117101	1.5497	1.6502
VAPA	0.118423	0.0727389	0.161055	0.614229	1.35999
VARS	0.357712	0.19109	0.272879	0.5342	0.762844
VASP	0.103715	0.0316252	0.0742228	0.304925	0.715645
VAT1	0.116474	0.169047	0.158377	1.45137	1.35976
VCL	0.907242	0.889444	1.07348	0.980383	1.18324
VCP	3.02179	2.62899	3.54473	0.870013	1.17306
VDAC1	1.66517	1.58752	1.76111	0.95337	1.05761
VDAC2	1.16556	1.3168	1.08815	1.12976	0.933591
VDAC3	0.108956	0.0905542	0.0838887	0.831109	0.769933
VIM	83.1595	87.6087	86.3313	1.0535	1.03814
VPS26A	0.0516035	0.0338941	0.0283146	0.656818	0.548694
VPS35	0.277913	0.159995	0.223909	0.575702	0.805681
VPS4B	0.158752	0.0822411	0.078973	0.518048	0.497463
VRK1	0.058932	0.0608588	0.0243968	1.03269	0.413982
WARS	0.111543	0.0858227	0.101131	0.769417	0.906655
WDHD1	0.0416938	0.0392548	0.0384276	0.941504	0.921663
WDR1	0.915303	0.697053	0.853429	0.761554	0.932401
WDR12	0.334723	0.324458	0.341907	0.969333	1.02146
WDR3	0.0310919	0.0400544	0.0460001	1.28826	1.47949
WDR36	0.044978	0.0292291	0.0351708	0.649854	0.781956
WDR43	0.0459199	0.0861603	0.0971423	1.87632	2.11547
WDR77	0.0712711	0.0706105	0.071236	0.990731	0.999507
XPO1	0.381571	0.247961	0.344977	0.649843	0.904097
XPOT	0.0499288	0.0437955	0.0478854	0.877159	0.959073
XRCC5	2.44118	2.65654	2.3971	1.08822	0.981944
XRCC6	3.55351	3.84177	3.51247	1.08112	0.98845
XRN2	0.0704894	0.114681	0.151711	1.62693	2.15226
YARS	0.381082	0.369488	0.283137	0.969575	0.742981
YBX1	1.46478	1.43384	0.925837	0.978876	0.632066
YBX3	0.187295	0.164052	0.159718	0.8759	0.852763
YWHAB	1.42887	1.51051	1.5128	1.05714	1.05874
YWHAE	2.4652	2.064	2.45975	0.837255	0.997791
YWHAG	0.89044	0.582802	0.657717	0.65451	0.738642
YWHAH	0.26748	0.246014	0.20193	0.919748	0.754937
YWHAQ	1.34652	1.02185	1.1819	0.758882	0.877743
YWHAZ	9.76863	8.68356	9.81742	0.888923	1.005
ZC3H15	0.0233049	0.105952	0.111001	4.54635	4.76299
ZC3HAV1	0.1524	0.0634961	0.124681	0.41664	0.818118
ZMPSTE24	0.0396526	0.0946105	0.116483	2.38598	2.93758
ZPR1	0.0516904	0.0292448	0.0318261	0.565769	0.615706
ZYX	0.0626099	0.0980698	0.0471017	1.56636	0.752304
